# Supplementary material for: Therapeutic Effects of Stem Cells From Different Source on Renal Ischemia- Reperfusion Injury: A Systematic Review and Network Meta-analysis of Animal Studies
Source: Front Pharmacol. 2021 Sep 2;12:713059. doi: 10.3389/fphar.2021.713059 (PMC8444551; doi:10.3389/fphar.2021.713059)
Supplement: Supplementary file 2 [file datasheet1.zip]

Archive with 3 entries (3 files):
- supplementary materials/Annex 1.docx
- supplementary materials/Annex 2.xlsx
- supplementary materials/Annex 3.docx
