# Supplementary material for: Therapeutic Effects of Stem Cells From Different Source on Renal Ischemia- Reperfusion Injury: A Systematic Review and Network Meta-analysis of Animal Studies
Source: Front Pharmacol. 2021 Sep 2;12:713059. doi: 10.3389/fphar.2021.713059 (PMC8444551; doi:10.3389/fphar.2021.713059)
Supplement: Supplementary file 2 [file datasheet1.zip › supplementary materials/Annex 2.xlsx]

## Sheet: Sheet1
No N	Author (year)	Country	Research type	Animal characteristics	Stem cell characteristics		Route of medication	Intervention measures
				Species	Type	source		Experimental group	Control group
22	Qi Yuzeng 2014	China	RCT	C57BL/6 mice	MDMSCs	The femur and tibia of C57BL / 6 mice	Vein	1×106	PBS
23	Ping-kuen Lam 2017	China	RCT	Rat/SD	ADMSCs	Subcutaneous fat of SD rats	Caudal vein	1×106	Blank
35	Donizetti-Oliveira 2012	Brazil	Control	C57BL/6 mice	ADMSCs	inguinal fat in C57BL / 6 mice	Intraperitoneal injection	2×105	Blank
36	Yen-Ta Chen 2011	China	RCT	Rat/SD	ADMSCs	Adipose tissue around epididymis of SD rats	Vein of penis	1×106	Blank
37	Jian-Bo Zhang 2017	China	RCT	Rat/SD	ADMSCs	Inguinal fat of SD rats	Caudal vein	2×106	PBS
38	Shih 2013	China	RCT	Rat/SD	ADMSCs	Bilateral groin fat of SD rats	Femoral vein	1×105	PBS
39	Lange 2005	Germany	Control	Rat/SD	MDMSCs	Bone marrow of SD rats	Carotis	1.5×106	Blank
40	Pauline Erpicum 2017	Belgium	RCT	Rat	MDMSCs	The femur and tibia of Lewis rats	Caudal vein	1.5×106	NS
41	Wang 2009	Brazil	Control	Rat/ Wistar	NPCs	Embryos of Wistar rat	Caudal vein	4×106	Blank
42	Tao Du 2012	China	RCT	Rat/SD	UC-MSCs	Neonatal cord	Caudal vein	2×106	Excipient
43	Cunha 2015	Belgium	RCT	Rat/ Wistar	hAFSCs	human amniotic fluid	Renal artery	1×106	Excipient
44	Jieru Cai 2014b	China	RCT	Rat/SD	MDMSCs	SD rats	Renal artery	1×106	Blank
45	Tögel 2009	American	Control	Rat/SD	MDMSCs	Bone marrow of SD rats	Carotis	1.5×106	PBS
46	Liuhua Zhou 2017	China	RCT	Rat/SD	ADMSCs	Adipose tissue around human kidney	Renal parenchymal	2×106	PBS
47	Semedo 2009	Brazil	Control	Rat/ Wistar	MDMSCs	Bone marrow of Wistar rat limbs	Caudal vein	2×105	Blank
48	Saeed 2020	Iran	RCT	Rat/ Wistar	ADMSCs	SD rats	Caudal vein	2×106	PBS
49	Y.-L. Wang 2013	China	RCT	Rat/ Wistar	ADMSCs	Inguinal fat of Wistar rats	Vein of penis	2×106	Culture solution
50	Guo 2018	China	RCT	Rat/ Wistar	UC-MSCs	Umbilical cord of pregnant rats	Caudal vein	1×106	Vit E
51	Jang 2014	Korea	Control	C57BL/6 mice	UC-MSCs	Human umbilical cord	Caudal vein	1×106	Culture solution
52	Furuichi 2012	Japan	Control	C57BL/6 mice	ADMSCs	Subperitoneal fat of C57BL / 6 mice	Caudal vein	1.9×105	PBS
53	Bo 2013	China	Control	Rat/SD	EPCs	/	/	/	Blank
54	Ling-Jie Wang 2019	China	RCT	Rat/SD	MDMSCs	Tibia and femur of rats	Renal artery	2×106	PBS
55	W. Zhuo 2013	China	RCT	Rat/SD	MDMSCs	Femur and tibia of SD rats	Renal artery	1×106	Excipient
56	Collett 2017a	American	Control	Rat/SD	EPCs	Pulmonary vessels of SD rats	Carotis	5×106	Excipient
57	Liang 2015	China	Control	C57BL/6 mice	EPCs	Human umbilical cord	Renal capsule	5×105	NS
58	Behr 2009	France	Control	Sheep	MDMSCs	Bone marrow of sheep	Renal artery	5×107	Culture solution
59	Gupta 2015	Brazil	RCT	Rat/SD	Fetal Kidney Cells	Fetal kidney of pregnant SD rats	Caudal vein	2×106	Culture solution
60	Zheng Feng 2010	Americaa	RCT	Rat	ADMSCs	Inguinal fat of Fisher 344 Rat	Renal artery	5×106	PBS
61	Sadek 2013	Egypt	Control	Rat	MDMSCs	Bone marrow of tibia and femur in rats	Caudal vein	/	NS
62	Collett 2017b	Americaa	Control	Rat/SD	MDMSCs	subcutaneous adipose tissue of Human	Renal artery	2×106	Excipient
63	Yifei Ren 2020	China	Control	C57BL/6 mice	HAEC	Amnion of human	Caudal vein	1×106	PBS
64	Wise 2014	Australia	Control	C57BL/6 mice	MDMSCs	Marrow of human	Caudal vein	1×106	PBS
65	Zilberman 2019	Israel	Control	Rat/SD	MDMSCs	human placentae	Caudal vein	1.5×105	NS
66	Rodrigues 2017	Brazil	Control	Rat/ Wistar	UC-MSCs	Human umbilical cord	Intraperitoneal injection	1×106	NS
67	Shoufu Tian 2017	China	RCT	Rat/SD	USCs	Adult urine	Renal cortex	1×105	PBS
68	Xirui Li 2020	China	Control	Rat/SD	USCs	human urine	Dorsal penile vein	2×106	NS
69	Havakhah 2018	Iran	RCT	Rat/ Wistar	MDMSCs	Tibia and femur of Wistar rats	Renal cortex	2×106	Excipient
70	Xiaowu Huang 2019	China	RCT	Rat/SD	ADMSCs	Adult adipose tissue	Renal cortex	2×106	NS
71	Lee 2012	China	Control	Rat/SD	iPSCs	Embryos of C57BL / 6 mouse	Renal artery	5×105	PBS
72	Ko 2018	China	RCT	Rat/SD	MDMSCs	/	Caudal vein	1.2×106	NS
73	Behr 2007	France	Control	Ewe	MDMSCs	Bone marrow of sheep	Renal artery	6×105	Blank
74	Jieru Cai 2014a	China	RCT	Rat/SD	MDMSCs	Bone marrow of SD rats	Carotis	1×106	Blank
75	Wenli Zhuo 2010	China	RCT	Rat/SD	MDMSCs	Femur and tibia of SD rats	Renal vein	1×106	Excipient
76	Jie Hu 2013	China	Control	C57BL/6 mice	MDMSCs	/	Caudal vein	1×106	Blank
77	Huiling Cao 2010	China	Control	Rat/SD	MDMSCs	Umbilical cord blood of human	左Carotis	1×106	NS
78	Manna 2011	Italy	RCT	Rat/SD	FMhMSCs	Human fetal membranes	Renal cortex	2.5×105	NS
79	Li Xing 2014	China	RCT	C57BL/6 mice	MDMSCs	Bone marrow of BALB / C mice	Caudal vein	2×106	PBS
80	Hussein 2016	Egypt	Control	Rat/SD	ADMSCs	Parascrotal fat of Wistar rats	Vein of penis	1×106	PBS
81	Amira Awadalla 2021	Egypt	RCT	Rat/SD	ADMSCs	Inguinal fat of Wistar rats	Renal capsule	1×106	NS
82	Masoud 2012	Pakistan	Control	Rat/SD	MDMSCs	Tibia and femur of SD rats	Renal parenchymal	1.5×106	Culture solution
83	Zhou 2015	China	Control	Rat/SD	ADMSCs	Epididymal adipose tissue of Rat	Renal parenchymal	2×106	PBS
84	Jingjie Zhao 2014	China	RCT	Rat/SD	MDMSCs	Femur and tibia of SD rats	Renal parenchymal	1×106	Blank
85	sheashaa 2016	Egypt	RCT	Rat/SD	ADMSCs	Adipose tissue of SD rats	Caudal vein	1×106	Culture solution
86	Chiara 2014	Italy	Control	129sv/C57 mice	GPSCs	kidneys of 129sv mice	Caudal vein	2.5×105	PBS
87	B. Chen 2013	China	RCT	Rat/SD	EPCs	Femur and tibia of SD rats	Femoral vein	1×106	NS
88	Donizetti 2010	Brazil	Control	C57BL/6 mice	ADMSCs	Inguinal fat in C57BL/6 mice	Intraperitoneal injection	2×105	PBS
89	Sohair R. Fahmy 2017	Egypt	RCT	Rat/ Wistar	UC-MSCs	Human umbilical blood specimens	Caudal vein	1×106	PBS
90	Hattori 2015	Japan	Control	C57BL/6 mice	SHED	Deciduous teeth of Human	Renal capsule	1×106	PBS
91	Xiaozhi Zhao 2016	China	RCT	Rat/SD	ADMSCs	Parascrotal fat of Wistar rats	Renal cortex	1×106	Blank
92	Tsuda 2014	Japan	RCT	Rat/Lewis	FMhMSCs	Lewis (MHC haplotype: RT-1l) rats	/	5×105	PBS
93	Qing Li 2015	China	Control	Rat/SD	RPCs	kidney tissue	Renal parenchymal	1×105	PBS
94	Jiasheng Gao 2012	China	RCT	Rat/SD	ADMSCs	Subcutaneous adipose tissue of SD rats	Renal cortex	2×106	PBS
95	Bulent Altun 2012	Turkey	RCT	Rat/SD	MDMSCs	Quadruple bones of SD rats	Carotis	1.5×106	PBS
96	Fenghua Huang 2012	China	RCT	Rat/SD	MDMSCs	Femur and tibia of SD rats	Caudal vein	5×109	NS
97	Nanmei Liu 2011	China	RCT	C57BL/6 mice	MDMSCs	C57BL/6 mice	Caudal vein	2×106	NS
98	Zhoutao Xie 2015	China	RCT	C57BL/6 mice	MDMSCs	C57BL/6 mouse tibia and femur	Femoral vein	5×105	NS
99	Gongxian Wang 2005	China	RCT	Rat/SD	MDMSCs	Bone marrow of SD rats	Inferior vena cava	1×107	NS
100	Wang Gong-xian 2008	China	RCT	Rat/SD	MDMSCs	Tibia and femur of SD rats	Inferior vena cava	1.5×1010	Blank
101	Jie Hu 2016	China	RCT	C57BL/6 mice	MDMSCs	Bone marrow of C57BL / 6 mice	Caudal vein	1×104	Blank
102	Zhenqiang Fang 2009	China	RCT	Rabbit	MDMSCs	Rabbit tibia bone marrow	Renal artery	2×107	NS
103	Yongqin Yang 2008	China	RCT	Rabbit	MDMSCs	Rabbit iliac bone marrow	Femoral artery	3×108	NS
104	Shuainan Shi 2018	China	RCT	Rat/ Wistar	ADMSCs	Inguinal fat of Wistar rats	Vein of penis	2×106	NS
